# Supplementary material for: Bio-Priming with Bacillus Isolates Suppresses Seed Infection and Improves the Germination of Garden Peas in the Presence of Fusarium Strains
Source: J Fungi (Basel). 2024 May 17;10(5):358. doi: 10.3390/jof10050358 (PMC11122518; doi:10.3390/jof10050358)
Supplement: Supplementary file 1 [file jof-10-00358-s001.zip]

Archive with 1 entries (1 files):
- jof-2975788-supplementary.pdf
